# Supplementary material for: Proteomic analysis to identification of hypoxia related markers in spinal tuberculosis: a study based on weighted gene co-expression network analysis and machine learning
Source: BMC Med Genomics. 2023 Jun 20;16:142. doi: 10.1186/s12920-023-01566-z (PMC10280914; doi:10.1186/s12920-023-01566-z)
Supplement: Supplementary file 1 — Supplementary Material 1 [file 12920_2023_1566_MOESM1_ESM.xlsx]

## Sheet: Sheet1
Table S1 The differentially expressed proteins
gene	logFC	AveExpr	t	P.Value	adj.P.Val	B
CILP2	-7.62335	23.0719	-8.29223	1.91e-07	0.000375242	6.75767
B4E1V0	6.17537	18.1266	6.92979	2.17e-06	0.00212771	4.7712
IVD	5.21914	18.6516	6.13748	9.97e-06	0.00397907	3.47203
LTBP2	-5.6435	19.0073	-6.10723	1.06e-05	0.00397907	3.42033
CILP	-5.67323	25.3035	-6.06377	1.15e-05	0.00397907	3.34579
hCG_1988078	5.61716	20.1927	6.03815	1.21e-05	0.00397907	3.3017
SLC25A24	5.55458	19.2189	5.71478	2.33e-05	0.00641174	2.73606
U3PXU4	5.3024	19.3906	5.60512	2.92e-05	0.00641174	2.54046
ATP5I	4.1507	18.0944	5.60176	2.94e-05	0.00641174	2.53444
COL11A2	-5.89313	20.0226	-5.40894	4.37e-05	0.00858778	2.18595
TCIRG1	4.71909	17.8657	5.13274	7.78e-05	0.0124594	1.67732
GBP1	5.25063	20.1611	5.108	8.2e-05	0.0124594	1.63125
PCOLCE2	-5.68589	20.6926	-5.10549	8.24e-05	0.0124594	1.62657
NCKAP1L	4.31248	17.3726	5.03808	9.5e-05	0.0125508	1.5006
FMOD	-5.35435	23.666	-5.03426	9.58e-05	0.0125508	1.49344
HEL-S-106	4.69179	19.6184	4.90802	0.000125237	0.0153806	1.2559
EDIL3	-4.72895	19.742	-4.76925	0.00016842	0.0194674	0.99256
A0A2P9AM94	4.31032	18.2176	4.7371	0.00018043	0.0195081	0.931244
ACAA2	4.50104	19.2174	4.71639	0.000188628	0.0195081	0.891675
MMP9	4.06587	18.0875	4.64562	0.000219609	0.0215766	0.756155
okuribin	-4.35564	20.3887	-4.59944	0.000242582	0.0224735	0.667423
ERO1L	3.86648	17.4018	4.55636	0.000266205	0.0224735	0.584488
RAF1	4.66286	21.1252	4.53654	0.000277853	0.0224735	0.546253
MGP	-4.75354	22.436	-4.52736	0.000283416	0.0224735	0.528553
PEX11B	4.16171	17.228	4.52329	0.000285922	0.0224735	0.52069
ACSL1	4.3131	19.105	4.49555	0.000303599	0.0229451	0.467107
ALDH2	4.00488	20.891	4.45931	0.000328383	0.0230924	0.396986
A0A1U9X9A3	4.23261	18.7349	4.45837	0.000329053	0.0230924	0.395164
PSMB9	3.67933	17.7211	4.44176	0.000341109	0.023113	0.363001
hCG_2001986	3.96878	20.726	4.42203	0.000356018	0.0232274	0.324753
IGFBP5	-4.94723	19.4454	-4.40229	0.000371595	0.0232274	0.286458
PADI4	3.6517	17.1368	4.3941	0.000378258	0.0232274	0.270563
IGF2R	3.57967	17.5179	4.31479	0.000449411	0.0246231	0.116342
HEL-S-43	4.13963	18.1636	4.31092	0.000453214	0.0246231	0.108799
PRG4	-5.21983	25.0171	-4.29756	0.000466582	0.0246231	0.0827756
PSMB10	4.39489	17.3826	4.29487	0.000469321	0.0246231	0.0775364
LONP1	3.57388	17.4622	4.29013	0.000474193	0.0246231	0.0682892
TAP1	4.25725	17.7935	4.28821	0.000476172	0.0246231	0.0645616
CKM	-4.88852	20.0489	-4.26556	0.000500246	0.0252047	0.0203982
OGN	-3.60744	25.668	-4.19878	0.000578651	0.0278023	-0.11002
SFXN1	3.5862	18.4142	4.19763	0.0005801	0.0278023	-0.11226
BPI	5.38395	18.636	4.15517	0.000636431	0.0291868	-0.195305
HEL-S-37	4.14386	18.8775	4.14327	0.000653192	0.0291868	-0.218603
SMOC1	-4.64815	19.6468	-4.13377	0.000666891	0.0291868	-0.237207
CYBB	4.61228	18.2774	4.12791	0.000675482	0.0291868	-0.24868
CYBA	4.07959	18.2658	4.12267	0.000683252	0.0291868	-0.258933
RAA1	-4.65997	21.387	-4.07727	0.000754536	0.0309466	-0.3479
ACTN4	3.56899	20.4077	4.07642	0.000755946	0.0309466	-0.349574
HHIPL2	-4.13316	18.7784	-4.01787	0.000859249	0.0344577	-0.464434
STAT1	5.0719	19.2825	3.99109	0.000911139	0.0353634	-0.517023
RAB1	-3.96661	24.214	-3.98774	0.000917828	0.0353634	-0.523583
SOD3	-3.98183	21.1336	-3.96272	0.000969529	0.0361184	-0.572736
FGFBP2	-3.9402	18.1983	-3.96053	0.000974185	0.0361184	-0.577034
RARRES2	-3.91373	18.4247	-3.94237	0.00101372	0.0368879	-0.612712
HEL110	4.02872	27.2151	3.92966	0.00104233	0.0372397	-0.637684
CDA	3.94093	17.5018	3.90656	0.00109646	0.0384742	-0.683102
RPL3	4.62417	19.5564	3.87822	0.00116672	0.0402212	-0.738818
CRTAC1	-3.41057	19.1029	-3.86181	0.00120944	0.0409751	-0.771078
SLC25A3	3.75617	19.6177	3.8074	0.00136266	0.0453834	-0.878078
DEFA3	3.24345	28.3364	3.79165	0.00141051	0.0461943	-0.909043
LOX	-3.76017	20.9299	-3.77871	0.00145112	0.046745	-0.9345
SLC2A3	4.71713	18.6159	3.69922	0.00172736	0.0538855	-1.09081
PLA2G2A	-5.44868	22.1564	-3.69433	0.00174599	0.0538855	-1.10042
MNDA	4.49492	18.2771	3.69096	0.00175893	0.0538855	-1.10705
C15orf48	3.20485	17.365	3.67865	0.00180705	0.0538855	-1.13125
ECH1	3.34669	17.2901	3.67293	0.00182984	0.0538855	-1.14249
UQCRC1	3.21085	21.2774	3.67107	0.00183732	0.0538855	-1.14615
SCRG1	-3.92088	18.2574	-3.66427	0.00186491	0.0538905	-1.15952
PTPRC	3.16416	17.0684	3.63874	0.00197224	0.0552355	-1.20969
A0A024R6K8	3.70715	23.4983	3.63769	0.00197675	0.0552355	-1.21174
IL4I1	3.78415	19.8816	3.62946	0.00201274	0.0552355	-1.22791
UGGT1	3.21276	16.8433	3.61759	0.00206576	0.0552355	-1.25122
NLRC5	3.64356	18.6412	3.61546	0.00207545	0.0552355	-1.25542
MFGE8	-3.10055	24.2025	-3.61119	0.00209494	0.0552355	-1.2638
EEF1G	4.07457	20.2744	3.60394	0.00212848	0.0552355	-1.27803
HIST1H2BH	3.15745	27.5811	3.60226	0.00213634	0.0552355	-1.28134
DKK1	-3.26064	17.6598	-3.59018	0.00219359	0.0553821	-1.30505
LGALS9	3.31521	17.1585	3.58919	0.00219837	0.0553821	-1.307
H2AFY	4.04611	18.5455	3.57323	0.00227658	0.0566264	-1.33833
SRPX2	-3.54283	18.7073	-3.56709	0.0023074	0.0566754	-1.35038
TAP2	3.77893	18.4037	3.55045	0.00239301	0.0580527	-1.38303
COX5B	3.47823	17.4878	3.53221	0.00249049	0.059387	-1.4188
B7Z507	2.80303	16.768	3.52892	0.00250846	0.059387	-1.42524
SERPINA5	-3.43804	20.3509	-3.49988	0.00267306	0.0620101	-1.48218
ATP5C1	3.4076	19.4224	3.49829	0.00268237	0.0620101	-1.48529
NCEH1	3.06518	16.8738	3.48869	0.0027393	0.0625898	-1.5041
Q6FH10	-3.90289	26.2933	-3.47705	0.0028099	0.0628776	-1.52689
CLEC3A	-3.89024	20.073	-3.47271	0.00283671	0.0628776	-1.53539
UQCRC2	4.25412	20.3799	3.47091	0.00284789	0.0628776	-1.53891
ABI3BP	-4.04315	20.802	-3.46424	0.0028897	0.0630919	-1.55197
FBP1	3.57375	19.0324	3.45294	0.00296196	0.0639589	-1.57408
PRELP	-3.2214	27.0929	-3.43313	0.003093	0.0655085	-1.61283
MIA-RAB4B	-2.87105	17.3458	-3.42741	0.00313192	0.0655085	-1.62402
DLD	2.80593	20.5725	3.42054	0.00317927	0.0655085	-1.63745
PLEC	3.38288	18.6306	3.41978	0.00318456	0.0655085	-1.63894
NDUFB10	2.88558	17.3225	3.4175	0.00320042	0.0655085	-1.64338
DNAJC13	3.34387	17.7842	3.40397	0.00329644	0.0667784	-1.66984
COMP	-3.47154	25.0963	-3.38879	0.00340746	0.0674604	-1.69947
RPL17	3.45185	19.5249	3.38646	0.00342485	0.0674604	-1.70403
DPYD	3.26164	17.4033	3.38536	0.0034331	0.0674604	-1.70618
RPL26	2.83688	19.7697	3.37783	0.00348995	0.0678986	-1.72087
HTRA1	-4.57421	21.9224	-3.37325	0.00352499	0.0679079	-1.72981
ITGAM	3.60645	18.6635	3.35874	0.00363835	0.0694112	-1.75811
CRYAB	-4.17978	20.8867	-3.35259	0.00368748	0.069672	-1.77011
P05164-2	3.21642	27.8853	3.3382	0.00380494	0.0712068	-1.79814
ELANE	3.09131	23.5167	3.32781	0.00389205	0.0714533	-1.81838
CHCHD3	3.50296	18.3674	3.32403	0.0039243	0.0714533	-1.82575
MAGT1	3.33956	17.7077	3.32369	0.0039272	0.0714533	-1.82642
CSNK2B	2.86471	17.0816	3.31933	0.00396462	0.0714722	-1.83489
CHMP4B	2.96432	18.9955	3.30627	0.00407903	0.0728664	-1.86032
CAPZA1	3.27921	19.1271	3.29864	0.0041474	0.0734202	-1.87517
HEL-S-269	3.66555	18.0469	3.28498	0.00427252	0.074852	-1.90172
SLPI	-3.15626	23.4643	-3.28155	0.00430446	0.074852	-1.90837
ACO2	2.59877	22.9814	3.26249	0.00448669	0.0768487	-1.9454
Q3LAC0	2.77695	17.2322	3.26138	0.00449751	0.0768487	-1.94755
PFN1	3.25099	20.4654	3.2541	0.00456923	0.0771883	-1.96168
NCF4	2.60108	16.5825	3.25037	0.00460652	0.0771883	-1.96894
VPS26A	3.203	17.377	3.24751	0.00463523	0.0771883	-1.97448
CAMP	2.6968	19.7501	3.23855	0.00472631	0.0780437	-1.99185
AIFM1	3.28576	18.285	3.21524	0.0049717	0.0811029	-2.03702
IMAP1	2.80405	17.7274	3.21316	0.00499412	0.0811029	-2.04104
HEL-S-130P	3.7319	19.3116	3.18475	0.00531154	0.0853149	-2.096
LGALS1	3.56707	19.178	3.17918	0.00537609	0.0853149	-2.10677
COL18A1	-3.17204	18.4016	-3.17853	0.00538374	0.0853149	-2.10803
HIST2H3PS2	2.67297	21.3903	3.17248	0.00545479	0.0857493	-2.11972
CRP	3.43446	19.7923	3.16758	0.00551289	0.0859748	-2.12916
OAS3	2.99509	16.889	3.15988	0.00560564	0.0867329	-2.14404
NDUFB4	3.01722	17.7041	3.15403	0.00567715	0.0871532	-2.15533
NGAL	2.63148	16.9243	3.13483	0.00591801	0.0900958	-2.19235
NDUFV1	2.91471	18.5976	3.13151	0.00596053	0.0900958	-2.19873
FRZB	-3.73207	19.3644	-3.12188	0.00608605	0.0912907	-2.21729
CCAR2	2.39016	16.5858	3.0906	0.00651139	0.096931	-2.27742
OPA3	2.69926	17.1515	3.07528	0.00673028	0.0994361	-2.30683
EPHX1	3.17361	18.643	3.06133	0.00693577	0.100868	-2.33358
PGLYRP1	3.14292	19.3289	3.05836	0.00698025	0.100868	-2.33927
Q96T46	-2.74152	18.0645	-3.05096	0.00709239	0.100868	-2.35344
CHAD	-2.98512	25.3356	-3.05072	0.0070961	0.100868	-2.3539
ARPC5	3.33966	19.909	3.05063	0.00709745	0.100868	-2.35407
OBP-1	-3.19929	17.7814	-3.04817	0.00713519	0.100868	-2.35878
KHSRP	2.85803	18.8231	3.03796	0.00729377	0.101761	-2.37832
A0A024R462	-3.06605	27.0342	-3.03205	0.00738714	0.101761	-2.38962
RPS27L	3.57623	19.0217	3.03112	0.00740205	0.101761	-2.39142
NAGK	3.14785	19.2658	3.0309	0.00740549	0.101761	-2.39183
TECR	2.83399	18.4831	3.02749	0.00746	0.101798	-2.39834
DKFZp686N0561	2.83347	17.1231	3.01085	0.00773179	0.104779	-2.43013
CYC1	3.18636	17.8596	2.99957	0.00792147	0.106065	-2.45165
ALOX5	3.74832	18.5936	2.99879	0.00793464	0.106065	-2.45312
EEF1B2	2.77888	17.531	2.99142	0.00806135	0.106695	-2.46719
Q9GZL9	-2.52796	24.4519	-2.98974	0.00809039	0.106695	-2.47038
TNNI1	-3.24045	18.5041	-2.97481	0.00835371	0.108815	-2.4988
ERAP1	3.16349	18.4134	2.97036	0.00843389	0.108815	-2.50727
VASP	2.92831	17.2399	2.96796	0.00847734	0.108815	-2.51183
CORO1B	2.47156	17.7392	2.96683	0.00849801	0.108815	-2.51399
DLAT	-3.8781	22.3536	-2.96518	0.00852802	0.108815	-2.51712
COX6C	3.63255	19.7119	2.95052	0.00880024	0.110975	-2.54498
NARS	2.87464	17.3638	2.94939	0.00882152	0.110975	-2.54712
CD14	2.63823	16.5069	2.947	0.00886673	0.110975	-2.55165
AP1M1	2.69707	16.6518	2.94061	0.0089889	0.111601	-2.56378
SFXN3	3.39422	18.8916	2.93846	0.00903032	0.111601	-2.56785
LUM	-2.68774	24.6907	-2.92691	0.00925617	0.112918	-2.58974
LECT1	-3.5464	20.4955	-2.92667	0.00926101	0.112918	-2.5902
FAM49B	2.63093	17.0097	2.92424	0.00930927	0.112918	-2.59481
RPS23	2.78089	17.7241	2.91928	0.00940832	0.113419	-2.60418
NNT	3.58217	19.3059	2.91158	0.00956456	0.1146	-2.61877
ATP1A1	3.3332	17.8246	2.90663	0.00966612	0.115115	-2.62812
SAMHD1	4.12193	20.3032	2.90011	0.00980153	0.115747	-2.64043
EFEMP2	-3.21196	19.8453	-2.89733	0.00985995	0.115747	-2.64569
G9I2K8	2.79613	17.5731	2.89562	0.00989593	0.115747	-2.64892
OSTC	2.46443	16.3505	2.88696	0.0100805	0.117047	-2.66527
ME2	3.15571	18.6768	2.88484	0.0101262	0.117047	-2.66927
ACOT1	2.57533	17.1844	2.87176	0.0104125	0.118747	-2.69393
NDUFS1	2.67992	18.6362	2.8706	0.0104381	0.118747	-2.6961
RPL34	2.98803	20.0842	2.86986	0.0104545	0.118747	-2.69749
PDXP	-2.37991	20.4649	-2.86652	0.0105292	0.118907	-2.70378
CYFIP1	2.68612	17.6956	2.85135	0.0108747	0.122107	-2.73232
A7L858	2.82253	18.0754	2.84559	0.0110087	0.122631	-2.74314
ITGAX	2.30546	17.2058	2.844	0.0110461	0.122631	-2.74614
RPS14	3.0436	18.8262	2.83625	0.0112296	0.123415	-2.76069
RPA2	-2.95165	19.3137	-2.83312	0.0113044	0.123415	-2.76655
ARHGDIB	2.97668	18.4771	2.83309	0.0113052	0.123415	-2.76662
RPS12	3.15741	17.8656	2.82753	0.0114395	0.124191	-2.77705
COPB2	2.84376	16.9768	2.819	0.0116483	0.125763	-2.79301
PRKAA1	2.44052	17.3299	2.81404	0.0117717	0.126401	-2.80231
NANS	3.0324	20.2425	2.78369	0.0125535	0.132881	-2.85902
B3VMW0	2.86183	17.6587	2.78257	0.0125833	0.132881	-2.86111
C5AR1	2.1373	17.1578	2.78153	0.0126109	0.132881	-2.86304
RPL19	2.83838	20.0149	2.78023	0.0126456	0.132881	-2.86547
A0A2H4UK33	3.10893	19.2459	2.77628	0.0127517	0.133282	-2.87283
RPS9	3.60849	19.8391	2.76992	0.0129245	0.134373	-2.88469
SNX1	2.24327	16.1242	2.76274	0.0131219	0.135708	-2.89804
RPS6	3.69078	18.6436	2.75824	0.0132472	0.136287	-2.90642
TIMP3	-2.55414	18.7033	-2.75571	0.0133183	0.136304	-2.91112
RPL18	2.49053	21.4195	2.75296	0.0133959	0.136388	-2.91624
SERPINH1	3.62555	19.5468	2.74863	0.0135189	0.136931	-2.92429
PRKCD	2.35063	17.6775	2.73488	0.0139165	0.140236	-2.9498
ATP5J2-PTCD1	2.71035	17.2303	2.72761	0.0141314	0.141061	-2.96327
PCMT1	-2.52905	19.3428	-2.72725	0.014142	0.141061	-2.96394
HK3	2.36528	20.9375	2.72123	0.0143224	0.141614	-2.97508
ATAD3A	2.92808	17.1802	2.72059	0.0143416	0.141614	-2.97626
DYNC1H1	3.12231	18.965	2.71785	0.0144246	0.141615	-2.98133
ETFA	2.75481	18.9008	2.71584	0.0144858	0.141615	-2.98505
PHB	2.38274	22.8774	2.7105	0.0146494	0.14233	-2.99493
RPL23	2.99925	18.7533	2.7082	0.0147206	0.14233	-2.99918
RAB8B	2.25854	16.8712	2.7064	0.0147762	0.14233	-3.0025
SPCS2	2.80005	17.3088	2.70072	0.0149538	0.143337	-3.013
SPCS3	2.4269	16.3497	2.69599	0.0151029	0.144064	-3.02171
CNDP2	2.85863	20.1809	2.69338	0.015186	0.144157	-3.02653
COPG1	2.82163	17.9602	2.68794	0.0153603	0.145111	-3.03655
ACOT9	2.65566	17.1314	2.67405	0.0158146	0.147859	-3.06213
PREP	-2.33183	18.0719	-2.6721	0.0158794	0.147859	-3.06572
RAB7A	2.97457	19.2293	2.67115	0.0159108	0.147859	-3.06745
FHL1	-2.36436	20.4015	-2.66991	0.0159522	0.147859	-3.06974
DKFZp686C11235	2.60511	16.4193	2.66608	0.0160809	0.148352	-3.07678
CXCL10	2.48969	16.1575	2.65879	0.0163282	0.149929	-3.09017
RPS3	3.13857	20.5407	2.64964	0.0166437	0.151412	-3.10695
SERPINE2	-3.22785	22.3537	-2.63548	0.0171436	0.155064	-3.13287
RPL5	3.44643	18.8031	2.63382	0.017203	0.155064	-3.13591
RPL29	2.2155	22.107	2.62605	0.0174843	0.15688	-3.15011
HIMAP4	2.37521	17.582	2.62083	0.017676	0.157879	-3.15965
ATP5L	2.2538	19.0323	2.61803	0.0177793	0.158083	-3.16475
IQGAP1	2.14643	22.6579	2.61575	0.017864	0.158121	-3.16891
ADSSL1	-2.35808	17.6257	-2.61255	0.0179834	0.158464	-3.17474
LYN	2.3382	18.0392	2.60571	0.0182415	0.159339	-3.18721
SLC25A13	2.21842	17.0583	2.60562	0.018245	0.159339	-3.18737
APOD	-2.14921	20.2527	-2.59561	0.0186292	0.160901	-3.2056
C2orf40	-2.27764	17.1631	-2.59532	0.0186402	0.160901	-3.20611
GCLM	-2.07524	19.4082	-2.59457	0.0186694	0.160901	-3.20748
P10909-4	-2.18992	26.9532	-2.58661	0.0189808	0.162098	-3.22194
CHADL	-2.44979	18.7571	-2.58575	0.0190149	0.162098	-3.2235
MYOF	2.9114	17.1831	2.58472	0.0190558	0.162098	-3.22538
TUFM	2.79994	20.0015	2.5775	0.0193435	0.163836	-3.23847
RAB5C	2.49153	18.0409	2.56693	0.0197724	0.166404	-3.25762
CDH1	-2.65323	20.6133	-2.56415	0.0198869	0.166404	-3.26266
Q7Z7Q0	-2.85737	17.137	-2.56208	0.0199722	0.166404	-3.2664
FLJ00395	2.62824	17.7585	2.56177	0.0199854	0.166404	-3.26697
PAPSS2	-2.2552	19.6189	-2.55329	0.0203396	0.168638	-3.2823
HABP2	2.47187	17.9881	2.5418	0.0208287	0.170834	-3.30302
P4HB	2.50433	19.1362	2.53806	0.0209904	0.170834	-3.30976
RPL7	2.73807	21.3744	2.53798	0.0209942	0.170834	-3.30992
RPS2	2.48897	21.3165	2.53694	0.0210391	0.170834	-3.31178
SERPINA10	-2.16771	18.66	-2.53273	0.021223	0.171618	-3.31936
VDAC3	2.21652	18.1774	2.52744	0.0214561	0.172792	-3.32888
RPS17	3.31802	19.5727	2.52438	0.0215924	0.173179	-3.33439
CFHR1	-2.58489	21.1291	-2.51376	0.0220704	0.176294	-3.35346
HINT2	2.2002	15.8809	2.50852	0.0223104	0.177489	-3.36287
VPS35	2.65322	17.7693	2.50552	0.0224485	0.177615	-3.36824
NT5C3	-2.0088	16.5805	-2.50426	0.0225069	0.177615	-3.3705
RPS24	2.48126	17.1175	2.50106	0.0226556	0.17795	-3.37623
CAPZB	3.11516	19.2759	2.49946	0.0227305	0.17795	-3.3791
CORO1C	2.54714	21.4647	2.49266	0.023051	0.179743	-3.39127
HEL-S-66p	2.34172	18.5381	2.48943	0.0232043	0.180223	-3.39703
ARCN1	2.46159	17.3784	2.48147	0.0235872	0.182	-3.41126
AZU1	2.31518	26.8761	2.48083	0.0236183	0.182	-3.4124
LOXL3	-2.18748	16.338	-2.47601	0.0238529	0.182915	-3.42099
NDUFA13	2.38617	17.6968	2.47345	0.0239787	0.182915	-3.42555
CSPG2	-2.97724	21.9887	-2.47269	0.0240163	0.182915	-3.42692
SEC23A	2.73575	18.658	2.46643	0.0243264	0.18407	-3.43806
ATP13A1	2.27913	16.8518	2.46433	0.0244318	0.18407	-3.44181
RPS4X	2.91366	20.1673	2.46398	0.024449	0.18407	-3.44242
PCBP2	2.22029	18.6709	2.46068	0.0246151	0.184614	-3.44829
HIST1H4H	2.30114	27.0467	2.45577	0.0248638	0.18577	-3.45701
MGST2	2.21528	16.6141	2.45269	0.0250211	0.186237	-3.46248
RPL36	2.81716	17.8456	2.44511	0.0254121	0.188433	-3.47593
CTSB	2.89158	18.9363	2.4348	0.0259533	0.191723	-3.49419
ATP6V1G1	2.34739	16.5935	2.42961	0.0262302	0.193043	-3.50338
ITGB2	2.25252	17.042	2.42432	0.0265145	0.194407	-3.51272
HSD17B10	2.28662	17.5838	2.42013	0.0267425	0.195349	-3.52013
RPL7A	2.5469	21.4909	2.41623	0.0269557	0.195454	-3.52701
HEL-S-108	2.04649	16.6184	2.41319	0.0271233	0.19594	-3.53237
Q8TCZ8	2.64766	17.5592	2.40761	0.027433	0.19594	-3.54219
MMP8	2.14863	16.5018	2.40757	0.0274355	0.19594	-3.54227
QPCT	2.70306	19.0588	2.40603	0.0275213	0.19594	-3.54497
DECR1	2.45063	19.1387	2.39867	0.0279369	0.198181	-3.55793
MVP	2.68324	18.9087	2.39322	0.0282478	0.199665	-3.56749
ARHG	2.24469	19.4413	2.38281	0.0288515	0.203202	-3.58575
SACM1L	2.17435	16.9135	2.37202	0.02949	0.204137	-3.60465
TWIST1	2.3412	17.1789	2.37179	0.0295037	0.204137	-3.60505
ACTR3	3.1181	21.9959	2.36959	0.0296353	0.204137	-3.60889
CORO1A	3.10385	23.5138	2.36894	0.0296744	0.204137	-3.61002
H2AFV	2.47144	19.2507	2.36783	0.0297412	0.204137	-3.61196
RPL4	2.94684	21.1022	2.3675	0.0297608	0.204137	-3.61253
ANXA3	3.01002	18.2729	2.3666	0.0298155	0.204137	-3.61412
C14orf166	2.19855	16.5805	2.36443	0.0299469	0.204325	-3.61791
A0A075M4J2	2.1314	16.2857	2.36016	0.0302066	0.205384	-3.62535
SMOC2	-2.57609	17.854	-2.35774	0.0303546	0.205679	-3.62957
PYGM	-3.32204	18.1133	-2.35035	0.0308116	0.207701	-3.64245
RPL13A	2.6653	18.3954	2.34881	0.0309075	0.207701	-3.64512
SRP72	2.26129	16.7918	2.34781	0.0309702	0.207701	-3.64687
L27a	2.36925	18.9877	2.34297	0.0312744	0.208319	-3.65528
RAB18	2.36971	16.6202	2.33838	0.0315656	0.20883	-3.66326
NCLN	2.38745	18.0041	2.33651	0.0316849	0.20883	-3.66651
RPL9	2.31775	19.5235	2.33508	0.0317761	0.20883	-3.66899
FLII	2.25374	16.6688	2.33245	0.031945	0.20924	-3.67355
PBR	2.15448	18.9188	2.32826	0.0322158	0.210124	-3.68081
AP1G1	2.05384	16.8883	2.32512	0.0324203	0.21025	-3.68625
HSPD1	2.01394	22.0587	2.32209	0.0326187	0.210841	-3.6915
PRPF19	2.39361	17.1018	2.3142	0.033141	0.212817	-3.70515
CDC37	2.10639	17.2962	2.31151	0.0333206	0.21311	-3.7098
S100A12	4.14096	19.8741	2.31027	0.0334034	0.21311	-3.71193
PHB2	2.03869	23.7221	2.30652	0.0336562	0.214027	-3.7184
HEL-S-87p	2.78484	21.5951	2.3024	0.0339361	0.215111	-3.72552
HIST1H1B	2.0028	23.3271	2.30029	0.0340797	0.215327	-3.72914
HEL-S-89n	2.6365	21.7704	2.29743	0.034276	0.215333	-3.73407
SLC25A5	2.38946	17.6916	2.29674	0.0343237	0.215333	-3.73527
ACADVL	2.24414	20.0482	2.29549	0.0344094	0.215333	-3.73741
A0A024QZ30	3.00714	19.6113	2.29333	0.0345586	0.21558	-3.74112
A6NLG9	-2.12587	26.9275	-2.29152	0.0346843	0.215679	-3.74423
NDUFA9	2.54104	17.0929	2.28759	0.0349588	0.216298	-3.75099
DKFZp686G04235	2.22513	17.5384	2.28631	0.0350486	0.216298	-3.7532
ARPC2	2.11658	21.2214	2.28528	0.0351204	0.216298	-3.75495
DLST	2.51882	17.848	2.28381	0.0352241	0.216298	-3.75748
SNRPG	2.12355	17.8331	2.27744	0.0356764	0.217715	-3.76842
RPL24	2.73386	18.194	2.27253	0.0360278	0.218297	-3.77681
APOC3	-2.18356	19.7468	-2.27237	0.0360398	0.218297	-3.7771
ACAN	-2.04602	25.0837	-2.26467	0.036598	0.218297	-3.79026
CHMP2A	2.36538	18.9275	2.26353	0.0366817	0.218297	-3.79222
ATP5F1	2.27878	19.1509	2.26327	0.036701	0.218297	-3.79267
GPD2	2.19186	18.881	2.26254	0.0367539	0.218297	-3.7939
ACOT13	2.10879	16.3317	2.2623	0.0367716	0.218297	-3.79431
DDOST	2.33193	18.4739	2.25913	0.0370047	0.219003	-3.79972
HEL107	2.3063	19.9717	2.25766	0.0371134	0.219003	-3.80223
HDLBP	2.50176	17.7596	2.25404	0.0373829	0.219276	-3.80842
ARPC1B	3.01934	20.3972	2.24817	0.0378221	0.220536	-3.81841
RALY	2.5034	17.3302	2.24273	0.0382342	0.222279	-3.82767
IDH2	2.44447	21.2632	2.2335	0.0389424	0.225064	-3.84335
TMED10	2.15666	17.1366	2.22597	0.0395288	0.225887	-3.85611
LAMA5	-2.26658	20.5873	-2.22577	0.0395446	0.225887	-3.85645
P10909-3	-2.29426	19.0484	-2.22072	0.0399428	0.22724	-3.865
AEBP1	-2.3343	19.4568	-2.21984	0.0400128	0.22724	-3.8665
GC	2.51548	18.9086	2.2151	0.0403907	0.228674	-3.87452
GNB2L1	2.7977	19.6193	2.21376	0.040498	0.228674	-3.87678
ADD2	-2.18268	21.053	-2.20786	0.0409735	0.230696	-3.88673
RPL35	2.69988	19.949	2.20366	0.0413158	0.231958	-3.89382
PLIN1	-2.61795	18.4858	-2.19571	0.0419697	0.234291	-3.90719
RPL38	2.05135	16.6963	2.19347	0.0421561	0.234665	-3.91096
COPB1	2.14672	16.8738	2.1898	0.0424624	0.235702	-3.91712
STOML2	2.04531	16.8465	2.18454	0.0429053	0.23749	-3.92595
AK1	-2.09463	23.2401	-2.16836	0.0442947	0.243807	-3.95304
VDAC1	2.3864	21.7012	2.16358	0.0447126	0.24486	-3.96101
RNF213	2.26446	16.834	2.15317	0.0456364	0.248409	-3.97837
A1E282	2.60418	17.0032	2.14963	0.045954	0.249248	-3.98425
DPT	-3.2766	21.2509	-2.14863	0.0460443	0.249248	-3.98591
MPST	-2.17458	21.5612	-2.14185	0.0466602	0.251239	-3.99718
ANXA11	2.1481	19.5095	2.14043	0.0467903	0.251239	-3.99953
HIST3H2BB	2.20839	16.7421	2.14022	0.0468092	0.251239	-3.99988
KIAA0195	-3.01792	19.747	-2.13195	0.0475728	0.253335	-4.01358
SERPINA4	-2.86127	18.9114	-2.12924	0.0478253	0.253523	-4.01806
SLC25A6	2.20179	22.5666	2.12682	0.0480526	0.253826	-4.02207
F8W6P5	-2.99269	19.3473	-2.11789	0.048897	0.256905	-4.03681
CS	2.70223	20.642	2.11528	0.0491472	0.257382	-4.04112
