# Supplementary material for: Proteomic analysis to identification of hypoxia related markers in spinal tuberculosis: a study based on weighted gene co-expression network analysis and machine learning
Source: BMC Med Genomics. 2023 Jun 20;16:142. doi: 10.1186/s12920-023-01566-z (PMC10280914; doi:10.1186/s12920-023-01566-z)
Supplement: Supplementary file 2 — Supplementary Material 2 [file 12920_2023_1566_MOESM2_ESM.xlsx]

## Sheet: Sheet1
Table S2 The data of blood routine
patient	Disease	Monocyte	Lymphocytes	platelet
1	HC	0.2738	1.6909	256
2	HC	0.3968	1.0075	370
3	HC	0.255	1.2682	213
4	HC	0.43263	2.01457	209.1
5	HC	0.54756	1.72692	177.8
6	HC	0.35017	1.32126	265.9
7	HC	0.5405	1.8424	241
8	HC	0.40875	1.83665	208.4
9	HC	0.73344	2.34357	256.6
10	HC	0.42188	1.0547	359.1
11	HC	0.33004	1.78846	244.4
12	HC	0.37422	1.55694	239.2
13	HC	0.54366	2.26525	98.3
14	HC	0.3686	1.8818	155.1
15	HC	0.44	1.86	244
16	HC	0.29696	2.23232	280.3
17	HC	0.4675	2.222	194
18	HC	0.4802	1.7493	177
19	HC	0.57239	1.53439	182.2
20	HC	0.594	1.9494	250
21	HC	0.47574	5.5503	418.6
22	HC	0.4312	2.128	216
23	HC	0.42363	1.79912	211
24	HC	0.37053	2.05134	225.6
25	HC	0.3822	1.5827	234
26	HC	0.6324	2.8424	210
27	HC	0.6985	2.55905	230.8
28	HC	0.45698	2.58538	256.3
29	HC	0.43438	2.47127	159.9
30	HC	0.51086	2.61037	181.5
31	HC	0.56744	3.12092	271.3
32	HC	0.40515	2.0424	208.2
33	HC	0.51578	2.49084	327.2
34	HC	0.6384	1.9608	234.8
35	HC	0.5488	1.8816	312
36	HC	0.4444	1.35845	157.7
37	HC	0.369	1.0035	141
38	HC	0.47593	1.46963	243.7
39	HC	0.58829	2.41926	337.3
40	HC	0.49928	2.54696	307
41	HC	0.4862	1.95052	285.3
42	HC	0.59895	1.74845	215.4
43	HC	0.4592	1.7584	165.6
44	HC	0.53641	2.67526	309.9
45	HC	0.4864	2.29824	241.2
46	HC	0.55432	2.83244	288.9
47	HC	0.8272	3.8984	304
48	HC	0.4732	1.2532	227.6
49	HC	0.43351	1.61018	145
50	HC	0.39342	1.21512	162.1
51	HC	0.54366	2.9971	245.1
52	HC	0.44239	1.37514	222.7
53	HC	0.54366	2.89255	224.6
54	HC	0.56823	1.79634	271.6
55	HC	0.62934	1.96823	220.7
56	HC	0.3657	2.7186	243
57	HC	0.5859	1.9278	321
58	HC	0.61	1.8178	240.2
59	HC	0.63891	2.46633	204.9
60	HC	0.5874	2.244	255.2
61	HC	0.60426	2.89448	245.8
62	HC	0.34624	1.41742	244.5
63	HC	0.44948	2.43909	265.6
64	HC	0.798	1.1799	214
65	HC	0.3597	2.37402	233.9
66	HC	0.67116	1.98716	216.8
67	HC	0.726	1.7226	193
68	HC	0.5244	2.5323	281.6
69	HC	0.6417	2.57393	225.2
70	HC	0.2365	1.43	161
71	HC	0.3565	2.65949	256.4
72	HC	0.6972	1.76624	136.3
73	HC	0.85188	4.23192	247.6
74	HC	0.4425	1.4219	246
75	HC	0.53311	1.3777	236.3
76	HC	0.5624	2.6566	271.1
77	HC	0.72011	1.6825	186.6
78	HC	0.3886	1.9028	243
79	HC	0.62016	1.41474	302.1
80	HC	0.48484	2.52402	194.8
81	HC	0.33176	1.13256	206.3
82	HC	0.81732	2.81058	238.5
83	HC	0.7224	1.79568	198.7
84	HC	0.4104	2.7968	204
85	HC	0.54362	1.84266	216.6
86	HC	0.54046	3.4111	272.6
87	HC	0.72709	2.8764	180.7
88	HC	0.4425	2.6475	292.7
89	HC	0.71331	2.40071	236.2
90	HC	0.35133	2.38044	289.6
91	HC	0.5535	2.2878	314.3
92	HC	0.4636	2.5308	228
93	HC	0.48085	2.71395	119.1
94	HC	0.60009	2.07501	272.7
95	HC	0.5678	2.98095	242.6
96	HC	0.32095	1.52615	228.9
97	HC	0.73752	3.25738	201.3
98	HC	0.97485	3.5778	339
99	HC	0.539	1.54	333
100	HC	0.6903	2.21663	133.3
101	HC	1.0944	3.216	238
102	HC	0.8316	2.7384	220
103	HC	0.64914	1.396	284.9
104	HC	0.6804	1.98072	262.9
105	HC	0.53048	1.30526	230
106	HC	0.47586	1.89623	279.7
107	HC	0.55269	2.35494	232.5
108	HC	0.3672	1.6776	172
109	HC	0.49434	1.90995	190.9
110	HC	0.45594	3.24522	274.1
111	HC	0.59314	0.71934	226.1
112	HC	0.3496	1.8164	260
113	HC	0.60996	1.82988	302.3
114	HC	0.6461	2.75977	302.6
115	HC	0.66211	2.89333	219.2
116	HC	0.94259	1.43336	353.4
117	HC	0.592	2.9785	256.7
118	HC	0.67	3.9	214
119	HC	0.87344	1.66448	433.1
120	HC	0.042	0.51	98
121	HC	0.5428	2.8428	210
122	HC	0.3976	1.1218	329.6
123	HC	0.75264	1.16816	212.9
124	HC	0.83475	1.35945	299.8
125	HC	0.616	1.608	199
126	HC	0.7752	3.5292	247
127	HC	0.78676	2.04204	217.1
128	HC	0.96624	3.10368	191.8
129	HC	0.61165	2.65362	249.1
130	HC	0.90307	2.20647	629.9
131	HC	0.5088	2.6592	315
132	HC	0.76551	2.38374	305.1
133	HC	0.7055	1.0795	512
134	HC	0.57168	0.70666	493.7
135	HC	0.3982	1.65615	149.5
136	HC	0.2106	0.8268	353
137	HC	0.81098	1.94833	255.6
138	HC	0.54694	1.54652	230.7
139	HC	0.49784	1.02235	298.9
140	HC	0.62002	2.43732	281.8
141	HC	0.28736	1.22128	223.4
142	HC	0.7854	2.9631	154
143	HC	1.254	1.49435	227.5
144	HC	0.78	1.32	273
145	HC	0.57618	2.03797	342
146	HC	0.693	1.188	158
147	HC	0.7336	4.0086	307
148	HC	0.672	2.556	545
149	HC	0.3535	1.3938	292
150	HC	0.6032	1.2688	427
151	HC	0.7068	1.8468	270
152	HC	0.99849	2.26164	215.4
153	HC	0.8136	3.10524	267
154	HC	0.4982	0.3816	193
155	HC	1.5156	1.33878	192.1
156	HC	0.91512	1.46165	244.6
157	HC	0.6507	0.95195	143.1
158	HC	1.01655	1.0542	194.3
159	HC	1.23975	1.1484	178.5
160	HC	0.6723	1.85256	568.8
161	HC	0.815	2.3309	164
162	HC	0.6996	1.0176	213
163	TB	0.272	1.7884	255
164	TB	0.4225	1.44664	154.8
165	TB	0.3009	0.59925	140.1
166	TB	0.341	1.13212	244.7
167	TB	0.46784	0.92192	129.2
168	TB	0.351	0.711	184
169	TB	0.50688	1.30284	270.9
170	TB	0.51448	1.85496	296.9
171	TB	0.3696	1.74636	266
172	TB	0.55692	3.91986	247
173	TB	0.30108	1.01518	294.6
174	TB	0.3395	0.7665	239.4
175	TB	0.27667	1.0991	206.2
176	TB	0.45318	2.00382	162.3
177	TB	0.25074	1.1542	243.1
178	TB	0.51574	1.41226	254.2
179	TB	0.42876	0.79797	280.6
180	TB	0.346	0.40482	280.5
181	TB	0.5162	2.3084	125
182	TB	0.4144	1.25356	305
183	TB	0.4108	1.8668	265
184	TB	0.40678	1.38589	261.5
185	TB	0.40945	0.96113	303.3
186	TB	0.61313	1.03725	268.8
187	TB	0.48108	0.68786	297.7
188	TB	0.53148	1.51188	247.4
189	TB	0.51688	1.18783	427
190	TB	0.54432	1.04832	204.5
191	TB	0.41004	2.05632	220.4
192	TB	0.81291	1.2719	184.4
193	TB	0.52136	1.3832	217.6
194	TB	0.7661	0.752	334.7
195	TB	0.74949	1.79529	279.9
196	TB	0.51824	2.61744	240.2
197	TB	0.5795	0.82175	392.9
198	TB	0.35721	0.88641	160.3
199	TB	0.55854	2.0544	287.8
200	TB	0.42247	1.24196	236.7
201	TB	0.33443	2.4609	263.5
202	TB	0.3696	1.6184	227
203	TB	0.51092	0.78084	259
204	TB	0.504	1.862	118
205	TB	0.53	0.7526	258
206	TB	0.50196	1.5228	478
207	TB	0.583	1.2349	245
208	TB	0.4352	1.04448	203
209	TB	0.46191	0.85116	300.3
210	TB	0.35564	1.17152	241.9
211	TB	0.72072	1.1739	268
212	TB	0.56133	1.50822	267.3
213	TB	0.65992	1.31984	244.9
214	TB	0.208	0.34112	274.2
215	TB	0.68542	3.1083	562
216	TB	0.59697	1.46529	361.3
217	TB	0.4672	1.6448	270
218	TB	0.45199	1.57903	223.5
219	TB	0.5679	1.98134	230.1
220	TB	0.7049	0.9063	280
221	TB	0.65871	1.05281	248.6
222	TB	0.3315	0.969	252.3
223	TB	1.05661	1.63539	256.9
224	TB	0.41565	0.72861	394.8
225	TB	0.5238	0.864	315
226	TB	0.59143	3.69019	302.2
227	TB	0.444	1.392	225
228	TB	0.53865	1.2474	330.1
229	TB	0.25605	1.35422	271.5
230	TB	0.363	1.716	161
231	TB	0.51504	1.48592	297
232	TB	0.364	1.43	269
233	TB	0.437	1.3455	274
234	TB	0.47731	3.49488	223.3
235	TB	0.4826	1.78435	147.3
236	TB	1.08383	1.11628	558.3
237	TB	1.11287	2.09308	273.4
238	TB	0.42245	1.2019	290.3
239	TB	0.2891	1.5045	341
240	TB	0.4838	1.1092	378
241	TB	0.57267	0.78813	78.5
242	TB	0.80964	1.21792	344.8
243	TB	0.7548	1.5708	332
244	TB	0.52976	1.94016	233.1
245	TB	0.58806	0.9801	367
246	TB	0.949	1.7155	221
247	TB	0.80883	2.58172	368.1
248	TB	0.7776	1.728	224
249	TB	0.76104	0.755	209.1
250	TB	0.76245	1.40556	371.3
251	TB	0.73656	1.68144	235
252	TB	0.5922	1.1844	242
253	TB	0.3808	1.7884	222
254	TB	0.59082	1.52514	355.1
255	TB	0.3366	1.95228	296
256	TB	0.7031	0.9164	396
257	TB	0.608	0.864	286
258	TB	0.5984	1.394	249
259	TB	0.9112	1.0336	360
260	TB	0.78795	1.9737	251.3
261	TB	0.76544	2.55424	247.1
262	TB	0.646	1.2172	321
263	TB	0.53404	1.27764	346.6
264	TB	0.4686	1.0032	269
265	TB	0.43008	1.18272	188.3
266	TB	0.3264	1.326	283
267	TB	0.89964	1.40616	435.9
268	TB	0.4964	1.4819	282
269	TB	0.7616	0.4864	345
270	TB	0.4582	1.9671	293
271	TB	0.32188	0.5571	219.5
272	TB	0.5968	1.39502	382.6
273	TB	0.82497	1.12566	296.5
274	TB	0.6624	0.897	213
275	TB	0.7326	0.9694	238
276	TB	0.67252	1.11112	223.7
277	TB	0.667	0.9715	284.2
278	TB	0.54412	2.5868	297.3
279	TB	0.6104	1.42681	351.9
280	TB	0.99958	2.53667	199.1
281	TB	0.64344	1.17198	257.8
282	TB	0.5192	2.3584	308
283	TB	0.93392	2.05642	251.1
284	TB	0.81696	0.87584	266.6
285	TB	1.3464	1.7776	312
286	TB	0.663	1.9125	256
287	TB	0.67914	1.99332	341.4
288	TB	0.56	1.536	250
289	TB	0.5625	1.0725	266
290	TB	0.73598	0.81108	304.5
291	TB	1.088	1.3855	279
292	TB	1.14887	1.35058	407.9
293	TB	0.3984	1.411	313
294	TB	0.92662	1.70602	477
295	TB	0.8	2.25	293
296	TB	0.6512	1.2496	321
297	TB	0.86088	1.28288	356.7
298	TB	1.21961	1.59201	278.4
299	TB	0.79722	1.55736	388
300	TB	0.79292	1.88088	315.7
301	TB	1.0875	0.7743	262
302	TB	0.7902	1.19408	416.9
303	TB	1.5301	1.9367	254
304	TB	1.017	1.071	331
305	TB	1.08801	2.54968	277.2
306	TB	1.31274	1.99716	273.5
307	TB	1.23552	2.03808	487.5
308	TB	0.92	1.0212	348.9
309	TB	1.3284	7.209	472
310	TB	0.6138	1.7028	477.9
311	TB	0.60048	2.29072	506.4
312	TB	1.0984	4.36614	508.2
313	TB	0.84542	1.36092	290.3
314	TB	0.61442	1.15947	404.7
315	TB	1.14444	2.06924	251.9
316	TB	1.05562	1.67327	252.8
317	TB	0.69336	0.49113	388
318	TB	0.7965	1.31688	415.3
319	TB	0.904	1.5029	346
320	TB	0.52492	2.18319	287.1
321	TB	0.72855	3.62656	559.8
322	TB	1.71521	1.74727	276.3
323	TB	0.80298	0.26766	364.9
324	TB	0.62863	1.20629	189.5
325	TB	1.2033	1.22049	329.4
326	TB	0.3054	1.8833	274.5
327	TB	1.03309	1.18354	234.3
328	TB	0.48498	1.47138	365.9
329	TB	0.50688	1.52064	323
330	TB	1.0208	1.0208	491.1
331	TB	1.428	1.44075	278.2
332	TB	0.56336	0.92552	339.8
333	TB	0.52185	0.60705	247.3
334	TB	0.4183	1.0413	300.8
335	TB	0.51587	1.8937	352.1
336	TB	0.5044	1.2376	141
337	TB	0.76956	2.02554	260.9
338	TB	0.3892	0.7506	314
339	TB	0.58032	1.88976	331.5
340	TB	0.64896	0.81536	372.4
341	TB	0.56592	1.20258	328.6
342	TB	0.44092	1.24424	296.1
343	TB	0.56763	0.65349	404.3
344	TB	0.93896	1.73824	268.3
345	TB	0.65043	0.81972	550.6
346	TB	0.65291	1.27587	350
347	TB	0.5877	1.14928	282.1
348	TB	0.54846	1.78665	375.3
349	TB	0.42432	0.9984	384.9
350	TB	0.69825	0.6118	267.9
351	TB	0.28726	0.71002	231
352	TB	0.43355	1.24062	304.5
353	TB	0.43851	0.73707	214.5
354	TB	0.80253	0.77361	310.7
355	TB	0.77147	1.39314	455.5
356	TB	0.6111	0.8051	170.4
357	TB	1.72864	4.34528	669.3
358	TB	0.714	0.756	197.4
359	TB	0.66978	1.38897	301
360	TB	0.54404	1.5022	369
361	TB	0.6512	2.28734	327
362	TB	0.5486	0.422	163
363	TB	0.8281	1.56702	471
364	TB	0.4935	1.316	247
365	TB	0.48013	1.28877	295
366	TB	0.41463	2.30079	233.2
367	TB	0.5292	0.7987	255
368	TB	1.21278	1.80438	274
369	TB	0.6253	0.8177	232
370	TB	0.93102	0.85212	324
371	TB	0.5106	1.517	349
372	TB	0.55165	0.5015	190.7
373	TB	0.71925	1.4805	208
374	TB	0.7965	0.45725	189
375	TB	1.47189	1.24369	443
376	TB	0.65846	1.19647	310
377	TB	0.32175	1.69884	132
378	TB	0.4228	1.661	333
379	TB	1.12914	1.9557	173
380	TB	0.60918	1.62162	490
381	TB	0.64592	6.41516	628
382	TB	0.31236	1.08504	368.4
383	TB	0.5911	1.40322	237.6
384	TB	0.6461	0.5369	639.2
385	TB	0.46455	1.1736	307.5
386	TB	0.52992	1.66152	187.4
387	TB	0.56056	2.13395	358.9
388	TB	0.77352	1.33608	504.7
389	TB	0.77	1.323	266.6
390	TB	0.66864	1.13032	249.5
391	TB	0.71082	0.95853	523.9
392	TB	0.72171	0.75087	363.7
393	TB	0.49248	2.18196	321
394	TB	1.55428	0.70882	416.8
395	TB	0.4752	1.296	324
396	TB	0.92906	1.68674	298.7
397	TB	0.69	1.89	369
398	TB	0.62008	1.03122	345.6
399	TB	0.8928	2.4864	346
